# Supplementary material for: Genome-Wide Association Study Revealed the Effect of rs312715211 in ZNF652 Gene on Abdominal Fat Percentage of Chickens
Source: Biology (Basel). 2022 Dec 19;11(12):1849. doi: 10.3390/biology11121849 (PMC9775298; doi:10.3390/biology11121849)
Supplement: Supplementary file 1 [file biology-11-01849-s001.zip]

Archive with 3 entries (2 files):
- Supplementary material/
- Supplementary material/Supplementary table 1.xlsx
- Supplementary material/Supplementary table 2.xlsx
