# Supplementary material for: Genome-Wide Association Study Revealed the Effect of rs312715211 in ZNF652 Gene on Abdominal Fat Percentage of Chickens
Source: Biology (Basel). 2022 Dec 19;11(12):1849. doi: 10.3390/biology11121849 (PMC9775298; doi:10.3390/biology11121849)
Supplement: Supplementary file 1 [file biology-11-01849-s001.zip › Supplementary material/Supplementary table 1.xlsx]

## Sheet: Sheet1
Supplement Table1 Reach the FST threshold line of SNPs
CHR	POS	FST	CHR	POS	FST	CHR	POS	FST	CHR	POS	FST
27	5974090	0.112249	27	6046913	0.193428	27	6058386	0.104293	27	6073621	0.105642
27	5974532	0.100049	27	6047883	0.112633	27	6058467	0.135463	27	6073967	0.124688
27	5975034	0.113127	27	6049258	0.112652	27	6058512	0.133476	27	6073986	0.118216
27	5979007	0.14455	27	6049347	0.117658	27	6058605	0.22865	27	6073995	0.118665
27	6001209	0.107025	27	6051215	0.159489	27	6058656	0.141039	27	6074000	0.118665
27	6009179	0.149485	27	6051384	0.140264	27	6058860	0.105703	27	6075178	0.109562
27	6009251	0.181868	27	6051550	0.144266	27	6059944	0.102091	27	6075191	0.101434
27	6012445	0.100202	27	6051552	0.148068	27	6059962	0.103928	27	6076112	0.102338
27	6013533	0.131789	27	6052056	0.166086	27	6059974	0.105765	27	6076398	0.105865
27	6013954	0.106219	27	6052070	0.162363	27	6060654	0.101895	27	6076525	0.101776
27	6014656	0.154036	27	6052100	0.159022	27	6060929	0.100817	27	6076929	0.116193
27	6014727	0.152772	27	6052102	0.159022	27	6060931	0.100817	27	6077021	0.113667
27	6016700	0.133598	27	6052200	0.138543	27	6060990	0.100729	27	6077373	0.111086
27	6017027	0.108971	27	6052354	0.109388	27	6061002	0.106073	27	6077591	0.108966
27	6018755	0.105905	27	6052663	0.126097	27	6061140	0.107194	27	6077615	0.116164
27	6018918	0.123181	27	6052924	0.100989	27	6061188	0.107603	27	6091748	0.107882
27	6022163	0.128259	27	6053254	0.104792	27	6061334	0.10353	27	6091925	0.106456
27	6023550	0.107585	27	6054279	0.104052	27	6061443	0.107876	27	6092249	0.109909
27	6030765	0.134275	27	6054368	0.100319	27	6062056	0.114291	27	6097316	0.118677
27	6031705	0.129992	27	6054419	0.102727	27	6064763	0.147861	27	6097681	0.160203
27	6032614	0.130224	27	6054576	0.100159	27	6065279	0.100189	27	6098521	0.167998
27	6035466	0.123343	27	6055206	0.181426	27	6065295	0.100189	27	6098523	0.167555
27	6035486	0.122863	27	6055215	0.101506	27	6065317	0.115262	27	6098723	0.204239
27	6035571	0.125251	27	6055681	0.140816	27	6065689	0.101188	27	6098756	0.183038
27	6039620	0.110459	27	6055739	0.156628	27	6066119	0.105765	27	6098791	0.113705
27	6039893	0.230865	27	6055750	0.153838	27	6066178	0.100125	27	6098818	0.195601
27	6040690	0.151425	27	6055997	0.283284	27	6066378	0.10451	27	6098861	0.135226
27	6040974	0.170471	27	6056101	0.151755	27	6066603	0.100254	27	6098896	0.127417
27	6041524	0.123502	27	6056834	0.173513	27	6071924	0.103666	27	6099115	0.114077
27	6041539	0.112385	27	6057305	0.239894	27	6071927	0.103865	27	6099135	0.114199
27	6041541	0.116163	27	6057321	0.100254	27	6072059	0.102091	27	6100193	0.153835
27	6042387	0.101718	27	6057606	0.105491	27	6072177	0.104447	27	6100196	0.153835
27	6042892	0.129574	27	6057983	0.13645	27	6072188	0.102466	27	6101391	0.141225
27	6044569	0.128612	27	6058065	0.153867	27	6072215	0.103928	27	6101955	0.106955
27	6044929	0.148792	27	6058240	0.213702	27	6072222	0.103928	27	6105733	0.141623
27	6044934	0.126408	27	6058241	0.213702	27	6072280	0.100817	27	6110845	0.103927
27	6045120	0.149064	27	6058329	0.114153	27	6072445	0.105765	27	6114547	0.107699
27	6046461	0.12363	27	6058366	0.233483	27	6072783	0.103928	27	6117504	0.141365
27	6046596	0.116458	27	6058367	0.233483	27	6073569	0.105703	27	6117507	0.13893
27	5964659	0.107593	27	6117513	0.136689	27	6118277	0.130013
