# Supplementary material for: Genome-Wide Association Study Revealed the Effect of rs312715211 in ZNF652 Gene on Abdominal Fat Percentage of Chickens
Source: Biology (Basel). 2022 Dec 19;11(12):1849. doi: 10.3390/biology11121849 (PMC9775298; doi:10.3390/biology11121849)
Supplement: Supplementary file 1 [file biology-11-01849-s001.zip › Supplementary material/Supplementary table 2.xlsx]

## Sheet: Sheet1
Supplement Table 2 KEGG of top1% gene pathway
Pathway	Pathway code	Corrected P-Value	Genes
Metabolic pathways	gga01100	8.22e-10	PGAP1, PGM2L1, AGL, etc
MAPK signaling pathway	gga04010	1.45e-06	NGFR, TGFB1, PPP3CA, MAP4K4, EGFR , etc
Neuroactive ligand-receptor interaction	gga04080	1.45e-06	MC2R, NPY5R, UTS2R, etc
Calcium signaling pathway	gga04020	3.1e-05	EGFR, MYLK, ATP2B1, etc
Regulation of actin cytoskeleton	gga04810	0.000112941	EGFR, CHRM5, MYLK2, MRAS, etc
RNA transport	gga03013	0.000531341	TACC3, CYFIP1, NUP133, etc
Cell adhesion molecules (CAMs)	gga04514	0.000916584	ITGA8, CLDN10, CD276, etc
Focal adhesion	gga04510	0.000916584	ITGB3, AKT3, MAPK10, etc
Ubiquitin mediated proteolysis	gga04120	0.000979246	UBE2B, WWP2, UBE2J1, etc
Adherens junction	gga04520	0.00126471	EGFR, TCF7, SORBS1, etc
Tight junction	gga04530	0.00166998	AMOTL1, MYH11, CLDN10, AMOTL2, etc
Phosphatidylinositol signaling system	gga04070	0.00166998	PI4KA, PLCZ1, IPMK, IMPAD1, etc
Cell cycle	gga04110	0.00166998	TGFB1, CCND2, PLK1, CDKN1B, etc
Endocytosis	gga04144	0.00166998	EGFR, RAB7A, CHMP2B, CCR2, CHMP2A, etc
FoxO signaling pathway	gga04068	0.00184941	TGFB1, TNFSF10, PCK1, PRKAG1, CDKN1B, ATM, EGFR, etc
Inositol phosphate metabolism	gga00562	0.00196337	PI4KA, PLCZ1, IPMK, TPI1, IMPAD1, PIK3CA, etc
mTOR signaling pathway	gga04150	0.00327305	WNT3A, ATP6V1D, ATP6V1A, SEH1L, SLC7A5, ATP6V1H, etc
Adipocytokine signaling pathway	gga04920	0.00362928	PCK1, PRKAG1, STK11, AGRP, AKT3, MAPK10, etc
Cardiac muscle contraction	gga04260	0.00501796	MYH15, ATP2A3, UQCR10, CACNA1D, MYL4, etc
Wnt signaling pathway	gga04310	0.00526694	WNT3A, PPP3CA, RYK, PPP3R1, SOST, MAPK10, etc
Progesterone-mediated oocyte maturation	gga04914	0.00526694	MAD1L1, PLK1, STK10, ANAPC10, etc
Adrenergic signaling in cardiomyocytes	gga04261	0.011947	MYH15, ATP2A3, TPM3, RAPGEF4, etc
Ribosome	gga03010	0.011947	RPS12, MRPL21, RPL8, MRPL22, RPLP1, etc
Glycerophospholipid metabolism	gga00564	0.0158094	PTDSS1, PTDSS2, PLA2G1B, LYPLA1, etc
Protein processing in endoplasmic reticulum	gga04141	0.0164495	RPN1, BAG1, UBE2J1, HSP90B1, EIF2AK4, etc
Oocyte meiosis	gga04114	0.0165633	MAD1L1, PPP3R1, PLK1, PLCZ1, etc
Cytokine-cytokine receptor interaction	gga04060	0.0168633	TGFB1, TNFSF11, IL20RB, ACVR1B, CSF1R, etc
Autophagy - animal	gga04140	0.0185125	HMGB1, STK11, RAB7A, HIF1A, etc
TGF-beta signaling pathway	gga04350	0.0225477	TGFB1, SMAD9, ACVR1B, SMAD5, ZFYVE9, etc
Vascular smooth muscle contraction	gga04270	0.0278914	ACTA2, ACTG2, ADRA1A, ADCY9, etc
Ubiquinone and other terpenoid-quinone biosynthesis	gga00130	0.0318774	NQO1, COQ2, COQ5, COQ7, COQ6, COQ3, HPD
Apelin signaling pathway	gga04371	0.0318774	ACTA2, PRKAG1, MYLK, MYL4, etc
Proteasome	gga03050	0.0318774	POMP, IFNG, PSMB3, PSMF1, etc
AGE-RAGE signaling pathway in diabetic complications	gga04933	0.0318774	TGFB1, COL4A1, CDKN1B, NOX1, AKT3, etc
Mitophagy - animal	gga04137	0.0318774	TAX1BP1, RAB7A, FUNDC1, GABARAPL1, etc
ErbB signaling pathway	gga04012	0.0318774	EGFR, GAB1, AKT3, MAPK10, ABL2, etc
Melanogenesis	gga04916	0.0335884	WNT3A, PLCB1, GNAO1, WNT6, GSK3B, etc
Insulin signaling pathway	gga04910	0.033785	PCK1, PRKAG1, MKNK1, G6PC3, PRKAR2A, etc
Gap junction	gga04540	0.0374088	EGFR, TUBB, GNAI3, GNAI1, EGF, TUBB6, etc
PPAR signaling pathway	gga03320	0.0386206	PCK1, ACSBG2, FABP3, ME3, FABP1, SORBS1, etc
Phagosome	gga04145	0.0393469	TAP1, ATP6V1D, ATP6V1A, LAMP1, ATP6V1H, etc
Hedgehog signaling pathway	gga04340	0.0393469	SMURF1, CCND2, BOC, BTRC, GLI3, SPOP, etc
NOD-like receptor signaling pathway	gga04621	0.0399403	ANTXR2, NFKBIB, NFKBIA, RIPK1, IFNAR1, etc
Glycolysis / Gluconeogenesis	gga00010	0.0399403	PCK1, ADH6, BPGM, HKDC1, HK3, ACSS1, etc
Tyrosine metabolism	gga00350	0.0399403	DBH, ADH6, TPO, LRTOMT, etc
Homologous recombination	gga03440	0.0407171	BRCA1, RBBP8, TOPBP1, BARD1, etc
Purine metabolism	gga00230	0.0407171	ADSS, NUDT9, AMPD3, PDE9A, ADSL, ect
Other glycan degradation	gga00511	0.0409318	MAN2C1, GLB1, HEXA, AGA, FUCA2, MAN2B2, ENGASE, NEU2, NEU3
Salmonella infection	gga05132	0.0409318	MAPK10, IFNGR1, IFNGR2, WASF1, WASF2, etc
Glycosaminoglycan biosynthesis - heparan sulfate / heparin	gga00534	0.0414384	EXT2, EXT1, NDST1, EXTL2, EXTL3, etc
RNA polymerase	gga03020	0.0414384	POLR1C, POLR1B, POLR3E, POLR1D, etc
Ribosome biogenesis in eukaryotes	gga03008	0.044544	MDN1, UTP4, RPP30, NHP2, NXT2, etc
